# Supplementary material for: Proximity to Water Sources and Avoidance of Human Settlements Drive Wild Boar (Sus scrofa) Occupancy During Spring in an Urban-Proximate National Park in South Korea
Source: Animals (Basel). 2025 Nov 27;15(23):3423. doi: 10.3390/ani15233423 (PMC12691439; doi:10.3390/ani15233423)
Supplement: Supplementary file 1 [file animals-15-03423-s001.zip]

Archive with 1 entries (1 files):
- animals-3979634-supplementary.csv
