# Supplementary material for: Proximity to Water Sources and Avoidance of Human Settlements Drive Wild Boar (Sus scrofa) Occupancy During Spring in an Urban-Proximate National Park in South Korea
Source: Animals (Basel). 2025 Nov 27;15(23):3423. doi: 10.3390/ani15233423 (PMC12691439; doi:10.3390/ani15233423)
Supplement: Supplementary file 1 [file animals-15-03423-s001.zip › animals-3979634-supplementary.csv]

sites	Det1	Det2	Det3	D.Settlement	D.Agri	D.road	D.puddle	D.river	TRI	NDVI	Forest.types
B1	1	1	1	-0.090950214	-1.058730213	-0.073320348	-0.256075992	-0.302442138	-0.728667846	0.434702495	Pinus
B2	0	1	0	-0.763609301	-1.060303899	-0.957715441	1.830285147	1.926424924	-0.061879938	1.159010092	Pinus
B3	1	1	1	-0.070463135	-1.058682283	0.694267846	-0.335556417	-0.230119018	0.452102407	0.157812516	Pinus
B4	1	0	1	-0.480204711	-1.059640874	1.239366709	-0.643543061	0.631183593	1.160564559	0.072144673	mixed
B5	1	1	1	1.151932568	-1.055822489	-0.763037276	-0.54419253	-0.762680175	-1.112070893	0.402474262	mixed
B6	0	1	0	0.527076664	-1.057284339	-0.140067147	-0.335556417	-0.690357055	0.160382697	0.221484959	Oak
B7	1	1	0	-0.388012856	-1.059425191	-0.379243179	-0.583932743	-0.335316284	-0.656432489	0.545194963	Pinus
B8	1	1	0	-0.72946417	-1.060224016	-0.596170277	0.747364365	-0.696931884	0.215948356	0.329341833	mixed
B9	1	0	1	-0.388012856	-1.059425191	2.107075103	-0.484582212	1.59110864	1.227243349	0.408751666	mixed
B10	0	0	0	-0.797754433	-1.060383781	1.840087905	0.513890619	1.755479367	-0.673102187	0.428902024	Oak
B11	1	0	1	-0.698733552	-1.060152122	-0.390367646	-0.534257477	0.276142822	0.438210992	1.125823362	mixed
B12	0	1	1	0.308547823	-1.057795587	0.822199212	-0.683283273	-0.769255004	-1.25098504	-0.977814685	Pinus
B13	1	0	0	-0.763609301	-1.060303899	-0.68516601	0.14788	-0.907326415	-1.58993556	0.055551307	Oak
B14	0	1	1	-0.541665947	-1.059784662	1.328362442	-0.618705428	-0.808703978	-0.278586008	-1.735688518	mixed
B15	1	0	0	-0.753365762	-1.060279934	-0.929904275	2.75424508	-0.696931884	0.077034209	-2.698947314	Pinus
B16	1	1	1	-0.125095345	-1.058810095	-0.440427745	-0.519354898	-0.368190429	1.969044896	-1.90068156	mixed
B17	0	0	0	-0.685075499	-1.060120169	-0.929904275	1.01456	-0.841578124	1.410610024	-0.790710317	Oak
B18	0	1	1	0.923160188	-1.056357702	-0.885406409	-0.474647159	-0.742955687	1.735669129	0.771976377	mixed
B19	1	1	1	3.258687173	-1.050893736	-0.501612311	-0.678315746	-0.328741455	-0.556414303	0.524697505	mixed
B20	1	1	1	0.322205876	-1.057763634	1.306113509	-0.539225004	1.485911375	-0.520296625	0.539412274	mixed
B21	0	1	0	-0.770438328	-1.060319875	-0.929904275	-0.385231682	-0.775829833	-1.145410288	0.705077126	Oak
B22	0	0	0	1.554845118	-1.054879875	-0.73522611	1.770674829	1.59110864	-0.273029442	0.221484959	mixed
B23	0	1	1	0.108547823	0.057795587	0.822199212	-0.683283273	-0.769255004	-1.25098504	-0.977814685	Pinus
B24	1	0	0	0.763609301	2.060303899	-0.68516601	0.31427	-0.907326415	-1.58993556	0.055551307	Oak
